# Supplementary material for: Assessment of glycemic susceptibility across multiple urological and reproductive disorders
Source: Diabetol Metab Syndr. 2024 Jul 15;16:162. doi: 10.1186/s13098-024-01404-x (PMC11247903; doi:10.1186/s13098-024-01404-x)
Supplement: Supplementary file 2 — Supplementary Material 2 [file 13098_2024_1404_MOESM2_ESM.xlsx]

## Sheet: Table S3
Table S3. Included significant SNPs for the exposure phenotype of fasting glucose.
chr.exposure	pos.exposure	SNP	effect_allele.exposure	other_allele.exposure	eaf.exposure	beta.exposure	se.exposure	pval.exposure	samplesize.exposure	F_statistic
1	100894419	rs6662924	A	C	0.198	0.0143	0.0023	3.34103e-10	200622	38.656
1	150868102	rs78132593	A	C	0.203	-0.0147	0.0022	2.59801e-10	200622	44.6467
1	214154719	rs2075423	T	G	0.376	-0.0161	0.0017	3.18273e-21	200622	89.692
1	229672955	rs348330	A	G	0.631	-0.0122	0.002	3.03599e-10	200622	37.21
2	169774646	rs537183	T	C	0.64	0.0663	0.0017	1e-200	200622	1521
2	27730940	rs1260326	C	T	0.587	0.0282	0.0017	4.48126e-65	200622	275.17
2	169700463	rs2461385	C	T	0.852	-0.0217	0.0024	2.73023e-19	200622	81.7517
2	27324036	rs1057394	A	G	0.625	-0.0124	0.0018	1.91117e-12	200622	47.4568
2	43777964	rs77981966	T	C	0.055	-0.0246	0.0035	1.58016e-14	200622	49.4008
2	54941112	rs189548	A	G	0.723	-0.0123	0.002	2.81099e-09	200622	37.8225
3	152180329	rs17437560	T	C	0.11	-0.0175	0.0032	3.33096e-08	200622	29.9072
3	123065778	rs11708067	G	A	0.177	-0.0281	0.002	1.62592e-43	200622	197.403
3	141134818	rs16851397	G	A	0.045	-0.0327	0.0042	1.26009e-12	200622	60.6173
3	170709193	rs1604038	T	C	0.288	-0.0198	0.0018	4.46786e-28	200622	121
3	187740523	rs6808574	C	T	0.606	0.0127	0.0017	7.20941e-14	200622	55.8097
4	185726548	rs4862423	T	C	0.401	0.0123	0.0019	4.44703e-10	200622	41.9086
5	76425867	rs7708285	A	G	0.686	-0.0133	0.0019	1.253e-09	200622	49
5	95696585	rs1820176	C	T	0.296	-0.0247	0.002	1.90502e-34	200622	152.523
5	55809127	rs157512	C	T	0.27	-0.0134	0.0021	5.426e-10	200622	40.7166
6	39034095	rs10305457	T	C	0.065	0.0235	0.0032	1.20893e-14	200622	53.9307
6	153431125	rs12055786	T	C	0.384	0.012	0.0017	1.166e-11	200622	49.827
6	7250270	rs3778321	A	G	0.176	-0.0186	0.0021	3.15718e-17	200622	78.449
6	20680678	rs9348441	A	T	0.272	0.0176	0.0018	4.40251e-20	200622	95.6049
7	44255643	rs878521	A	G	0.249	0.0549	0.002	2.6485e-174	200622	753.503
7	15063430	rs10487796	A	T	0.484	-0.0261	0.0016	4.61849e-52	200622	266.098
7	44148553	rs2595701	G	A	0.683	-0.0189	0.0021	4.47816e-19	200622	81
7	75654574	rs58925536	T	C	0.032	0.0306	0.0053	5.82103e-09	200622	33.3343
7	89853149	rs194518	A	G	0.52	0.0102	0.0018	8.75709e-09	200622	32.1111
7	14898282	rs17168486	T	C	0.176	0.028	0.0021	4.16965e-36	200622	177.778
8	9173209	rs7012637	A	G	0.47	-0.018	0.0017	9.74541e-25	200622	112.111
8	95960511	rs896854	C	T	0.542	-0.0099	0.0016	5.61203e-09	200622	38.2852
8	81076874	rs12541643	T	C	0.479	0.0118	0.0019	4.51097e-09	200622	38.5706
8	118204020	rs9650069	T	C	0.284	-0.0286	0.0018	8.30615e-58	200622	252.457
9	111680359	rs16913693	G	T	0.029	-0.0394	0.0049	2.81968e-16	200622	64.6547
9	4291928	rs10974438	C	A	0.38	0.0198	0.0017	9.84691e-31	200622	135.654
9	22134068	rs10811660	A	G	0.165	-0.0223	0.0022	7.9378e-25	200622	102.746
9	136149399	rs507666	A	G	0.189	0.0164	0.0021	6.99198e-17	200622	60.9887
9	139256766	rs3829109	A	G	0.276	-0.0163	0.002	1.08693e-15	200622	66.4225
10	95384152	rs7095788	T	C	0.358	-0.0106	0.0018	1.97601e-09	200622	34.679
10	114758349	rs7903146	T	C	0.307	0.0259	0.0019	1.9948e-35	200622	185.82
10	26505822	rs2839671	A	G	0.164	-0.016	0.0022	8.37915e-14	200622	52.8926
10	113036354	rs12784552	G	A	0.076	-0.0329	0.003	2.86286e-31	200622	120.268
11	61609750	rs174583	T	C	0.375	-0.0168	0.0017	3.37132e-22	200622	97.6609
11	2181060	rs3842753	G	T	0.72	-0.0134	0.0022	2.84099e-09	200622	37.0992
11	92708710	rs10830963	G	C	0.286	0.0772	0.0019	1e-200	200622	1650.93
11	47350553	rs10838693	C	G	0.314	0.0177	0.0018	3.44191e-23	200622	96.6944
11	72460694	rs11603349	C	T	0.168	-0.0236	0.0022	3.11602e-25	200622	115.074
11	45870177	rs10838524	G	A	0.52	-0.0238	0.0016	1.55883e-40	200622	221.266
12	56865338	rs2657879	G	A	0.202	0.0119	0.0022	7.33398e-09	200622	29.2583
12	121893626	rs6489811	G	A	0.512	0.011	0.0018	3.26701e-09	200622	37.3457
12	57771153	rs4760278	A	C	0.181	-0.011	0.002	3.33096e-08	200622	30.25
12	97848910	rs6538804	G	C	0.377	-0.0142	0.0019	9.41239e-14	200622	55.856
12	133063768	rs11610045	A	G	0.454	0.0144	0.0019	3.25987e-13	200622	57.4404
13	28487599	rs11619319	G	A	0.234	0.0173	0.002	3.41193e-20	200622	74.8225
14	90055468	rs35889227	T	G	0.617	-0.013	0.0019	3.36504e-10	200622	46.8144
14	100830818	rs12888855	A	C	0.189	-0.0135	0.002	6.01866e-12	200622	45.5625
15	62391608	rs7163757	T	C	0.433	-0.0217	0.0016	2.64119e-36	200622	183.941
15	75090349	rs12898997	T	C	0.598	-0.0098	0.0017	4.64098e-09	200622	33.2318
15	60862500	rs17270243	G	A	0.24	0.0104	0.0021	3.61601e-08	200622	24.5261
15	77747190	rs7178572	G	A	0.679	0.0121	0.0018	7.08598e-10	200622	45.1883
15	99271135	rs6598541	G	A	0.648	-0.0114	0.0017	4.12382e-12	200622	44.9689
16	4014282	rs2238435	G	C	0.619	-0.0112	0.0019	3.82402e-09	200622	34.7479
19	46196634	rs2302593	G	C	0.495	-0.0106	0.0017	5.66905e-10	200622	38.8789
20	22557099	rs6113722	A	G	0.066	-0.0424	0.0044	7.65949e-25	200622	92.8595
20	39832628	rs17265513	C	T	0.204	0.0158	0.0021	5.10152e-14	200622	56.6077
22	30343186	rs39713	T	C	0.062	-0.0169	0.0031	1.76701e-08	200622	29.7201
SNP: single nucleotide polymorphisms.
SNPs were considered significant when P value < 5e-08 and without linkage disequilibrium (r^2=0.001 and kb=10000).
F statistic was defined as beta.exposure^2/se.exposure^2.
SNPs with F statistic >10 were thought to be strong instruments.

## Sheet: Table S4
Table S4. Included significant SNPs for the exposure phenotype of HbA1c.
chr.exposure	pos.exposure	SNP	effect_allele.exposure	other_allele.exposure	eaf.exposure	beta.exposure	se.exposure	pval.exposure	samplesize.exposure	F_statistic
1	25529038	rs2375278	G	A	0.824	-0.0112	0.0017	1.04906e-11	146806	43.4048
1	203653544	rs7547793	C	A	0.88	0.0118	0.0021	6.61104e-09	146806	31.5737
1	3691727	rs1175549	C	A	0.214	-0.0098	0.0015	7.12689e-13	146806	42.6844
1	150940625	rs267738	G	T	0.203	-0.0109	0.0016	1.14104e-11	146806	46.4102
1	158607935	rs857725	G	T	0.277	0.0208	0.0014	5.42625e-55	146806	220.735
1	214145731	rs340882	G	C	0.58	0.0084	0.0013	1.483e-10	146806	41.7515
2	219134950	rs13419763	T	C	0.588	0.008	0.0014	5.481e-09	146806	32.6531
2	48114094	rs79403657	G	C	0.177	0.009	0.0017	2.03301e-08	146806	28.0277
2	5791194	rs10169706	T	C	0.04	0.026	0.0046	1.48201e-08	146806	31.9471
2	24093756	rs12612492	T	C	0.148	0.0188	0.0019	1.88322e-26	146806	97.9058
2	169789512	rs13389076	A	G	0.034	0.0332	0.0038	3.03599e-18	146806	76.3324
2	43449385	rs1367173	T	C	0.106	-0.0152	0.002	1.65997e-14	146806	57.76
2	169763148	rs560887	C	T	0.694	0.0307	0.0014	5.54626e-122	146806	480.862
3	49382925	rs9818758	A	G	0.204	0.0131	0.0017	1.49417e-13	146806	59.3806
3	123069058	rs11720108	T	C	0.182	-0.0129	0.0015	2.95121e-18	146806	73.96
3	12268244	rs12491937	G	A	0.445	-0.009	0.0013	1.4171e-13	146806	47.929
3	52893465	rs6798941	T	C	0.322	0.0086	0.0015	1.49101e-08	146806	32.8711
3	171798694	rs13089972	A	T	0.584	0.0111	0.0014	1.87413e-15	146806	62.8622
3	170627909	rs6804915	A	C	0.288	-0.0108	0.0014	2.75931e-16	146806	59.5102
4	144659795	rs13134327	A	G	0.331	0.0144	0.0014	2.80802e-26	146806	105.796
5	154048367	rs6877043	C	T	0.362	-0.0085	0.0014	1.98701e-10	146806	36.8622
6	7250270	rs3778321	A	G	0.176	-0.0106	0.0016	4.18023e-11	146806	43.8906
6	32154285	rs204995	G	A	0.219	0.0098	0.0018	1.93201e-09	146806	29.642
6	20715826	rs10946402	G	T	0.169	0.0101	0.0016	1.119e-10	146806	39.8477
6	26093141	rs1800562	A	G	0.046	-0.0383	0.0027	2.32702e-50	146806	201.219
6	135411228	rs9376090	C	T	0.272	-0.0247	0.0014	1.89714e-62	146806	311.27
7	15060429	rs10231021	A	T	0.492	0.0089	0.0013	8.69161e-14	146806	46.8698
7	44226101	rs2971670	T	C	0.181	0.0316	0.0017	5.10035e-88	146806	345.522
7	123429697	rs4727979	C	A	0.094	-0.0121	0.0024	4.605e-08	146806	25.4184
7	44183433	rs2908277	A	G	0.117	0.0166	0.002	1.29003e-18	146806	68.89
7	73025975	rs13234131	G	A	0.124	0.0113	0.002	2.06101e-09	146806	31.9225
8	41630405	rs4737009	A	G	0.262	0.0228	0.0015	8.29278e-56	146806	231.04
8	126477978	rs2001945	C	G	0.53	0.0069	0.0013	6.17703e-10	146806	28.1716
8	41549194	rs6474359	C	T	0.022	-0.0427	0.0038	1.91293e-33	146806	126.267
8	118185733	rs11558471	G	A	0.293	-0.0151	0.0014	3.38065e-25	146806	116.332
9	110511408	rs7042939	G	A	0.582	-0.0102	0.0013	1.49692e-15	146806	61.5621
9	139256766	rs3829109	A	G	0.276	-0.0086	0.0015	2.683e-08	146806	32.8711
9	79977386	rs7861647	T	C	0.193	0.0128	0.0016	4.49883e-14	146806	64
9	136153875	rs651007	T	C	0.215	0.0108	0.0015	3.2802e-15	146806	51.84
9	22134094	rs10811661	C	T	0.165	-0.0128	0.0017	1.735e-14	146806	56.692
9	91495135	rs61750929	T	C	0.041	-0.0284	0.0029	9.48637e-24	146806	95.9049
10	12307894	rs11257655	T	C	0.241	0.011	0.0016	1.91117e-13	146806	47.2656
10	71081399	rs2015803	T	C	0.265	0.0112	0.0016	2.2751e-12	146806	49
10	71094504	rs17476364	C	T	0.099	-0.0858	0.0023	1e-200	146806	1391.61
10	114758349	rs7903146	T	C	0.307	0.0133	0.0014	1.044e-22	146806	90.25
11	9790817	rs360147	T	C	0.264	-0.0086	0.0015	2.07601e-09	146806	32.8711
11	47278502	rs11039154	T	C	0.277	-0.0087	0.0014	3.10499e-09	146806	38.6173
11	100508897	rs7127313	T	C	0.336	0.0066	0.0013	4.84797e-08	146806	25.7751
11	118986659	rs608793	T	C	0.479	0.0065	0.0013	4.54496e-08	146806	25
11	61581656	rs174559	A	G	0.285	-0.0106	0.0014	3.31131e-13	146806	57.3265
11	92708710	rs10830963	G	C	0.286	0.0197	0.0015	1.54099e-36	146806	172.484
11	234451	rs4980325	T	G	0.532	0.0108	0.0014	4.70327e-14	146806	59.5102
12	4328521	rs117233107	A	G	0.02	-0.047	0.0072	8.45279e-11	146806	42.6119
12	48512285	rs4760682	A	C	0.817	0.0164	0.0018	3.19669e-20	146806	83.0123
12	111833788	rs10774624	A	G	0.525	0.0093	0.0013	4.16965e-14	146806	51.1775
13	113352916	rs76533333	G	A	0.087	0.0265	0.0025	2.80996e-29	146806	112.36
13	113536627	rs1278769	G	A	0.769	0.0091	0.0015	5.51442e-12	146806	36.8044
14	65272626	rs151165	A	T	0.397	0.0079	0.0014	2.037e-09	146806	31.8418
14	100793431	rs1535464	A	G	0.212	-0.0086	0.0017	1.11099e-08	146806	25.5917
14	73616095	rs10151436	T	A	0.11	-0.013	0.0021	3.85123e-11	146806	38.322
15	65822777	rs452306	T	C	0.627	-0.0098	0.0014	5.50554e-13	146806	49
16	28590030	rs7190771	A	G	0.332	0.0085	0.0013	6.02143e-11	146806	42.7515
16	11443183	rs11643024	G	A	0.697	-0.0084	0.0015	7.97499e-10	146806	31.36
16	88853729	rs837763	T	C	0.578	0.0176	0.0013	5.19757e-38	146806	183.29
16	293562	rs11248914	C	T	0.302	-0.0114	0.0014	1.42004e-14	146806	66.3061
16	68818390	rs7198799	T	C	0.281	0.0083	0.0014	4.75905e-09	146806	35.148
17	80689036	rs9909940	T	C	0.323	0.0322	0.0014	1.42889e-116	146806	529
17	27183104	rs9914988	A	G	0.802	0.0125	0.0016	4.65586e-17	146806	61.0352
17	76120065	rs2613522	G	A	0.26	0.027	0.0021	9.34329e-39	146806	165.306
19	17257802	rs17533945	C	T	0.418	0.0128	0.0014	1.61696e-23	146806	83.5918
19	33072085	rs10405535	G	A	0.71	-0.0122	0.0016	6.47441e-14	146806	58.1406
20	55990405	rs737092	C	T	0.499	0.0073	0.0013	7.56903e-09	146806	31.5325
22	43114551	rs8138197	A	G	0.488	-0.0073	0.0014	3.53802e-08	146806	27.1888
22	37462936	rs855791	G	A	0.6	-0.0188	0.0013	1.3369e-56	146806	209.136
SNP: single nucleotide polymorphisms; HbA1c: glycated hemoglobin.
SNPs were considered significant when P value < 5e-08 and without linkage disequilibrium (r^2=0.001 and kb=10000).
F statistic was defined as beta.exposure^2/se.exposure^2.
SNPs with F statistic >10 were thought to be strong instruments.

## Sheet: Table S5
Table S5. Included significant SNPs for the exposure phenotype of type 2 diabetes.
chr.exposure	pos.exposure	SNP	effect_allele.exposure	other_allele.exposure	eaf.exposure	beta.exposure	se.exposure	pval.exposure	samplesize.exposure	F_statistic
1	229672955	rs348330	A	G	0.633451	-0.0487	0.0081	1.86402e-09	62892	36.1483
1	219660535	rs2820426	G	A	0.610058	0.0521	0.0073	1.30197e-12	62892	50.9366
1	120471224	rs2493394	G	A	0.107338	0.073	0.0113	1.15101e-10	62892	41.7339
1	39913351	rs2296173	G	A	0.212011	0.065	0.0087	7.65773e-14	62892	55.8198
1	214159256	rs340874	C	T	0.563904	0.0626	0.0073	8.40621e-18	62892	73.5365
1	51506886	rs12088739	G	A	0.0898481	-0.0884	0.013	9.79264e-12	62892	46.24
1	117530507	rs1127655	T	C	0.529064	-0.0438	0.0079	2.47098e-08	62892	30.7393
2	622827	rs2867125	C	T	0.827825	0.0601	0.0096	4.32504e-10	62892	39.1928
2	228973660	rs7561798	G	A	0.482171	0.04	0.0072	2.79402e-08	62892	30.8642
2	27741237	rs780094	C	T	0.612845	0.0692	0.0074	5.15941e-21	62892	87.4478
2	161136656	rs7572970	G	A	0.722047	0.059	0.0087	1.39091e-11	62892	45.9902
2	121309759	rs12617659	T	C	0.147238	-0.0685	0.0103	2.82683e-11	62892	44.229
2	65701757	rs840967	A	C	0.605922	-0.0497	0.008	5.44202e-10	62892	38.5952
2	43629931	rs7607777	T	G	0.105906	-0.137	0.0125	9.39723e-28	62892	120.122
2	227121918	rs2943656	G	A	0.635133	0.0902	0.0074	6.6973e-34	62892	148.576
2	165528876	rs13389219	T	C	0.394368	-0.0722	0.0074	2.1062e-22	62892	95.1943
2	60585806	rs243019	C	T	0.455831	0.0566	0.0071	2.28981e-15	62892	63.5501
3	185520578	rs6767484	G	A	0.312261	0.1209	0.0076	2.70085e-56	62892	253.061
3	123065778	rs11708067	G	A	0.23899	-0.0965	0.0086	5.93335e-29	62892	125.909
3	12394840	rs1899951	T	C	0.123288	-0.1118	0.0109	1.63682e-24	62892	105.204
3	46925539	rs11926707	C	T	0.625556	0.0463	0.0082	1.68601e-08	62892	31.8812
3	63897915	rs6785040	C	T	0.15066	-0.0633	0.0111	1.26401e-08	62892	32.5208
3	152188290	rs4622883	G	A	0.508544	-0.0435	0.0078	3.01599e-08	62892	31.1021
3	64705365	rs6795735	T	C	0.410912	-0.0558	0.0073	1.63005e-14	62892	58.4282
3	150097635	rs9844972	C	G	0.0697229	0.0956	0.0148	1.02601e-10	62892	41.7246
3	23454790	rs1496653	G	A	0.204782	-0.0769	0.0088	2.57217e-18	62892	76.3638
3	187740899	rs4686471	C	T	0.609775	0.0534	0.0081	4.28154e-11	62892	43.4623
3	170766618	rs11925227	A	G	0.183439	-0.0534	0.0095	2.24999e-08	62892	31.5962
4	153254121	rs7685296	T	C	0.279365	-0.0511	0.0081	2.31702e-10	62892	39.799
4	185716232	rs735949	C	T	0.14115	-0.0711	0.0106	1.94581e-11	62892	44.9912
4	123833154	rs11098676	C	T	0.787639	0.054	0.0096	2.02698e-08	62892	31.6406
4	6303022	rs1801214	T	C	0.599585	0.0903	0.0074	5.51569e-34	62892	148.906
4	83584496	rs993380	G	A	0.66555	-0.0507	0.0081	4.58701e-10	62892	39.1783
4	103988899	rs7674212	T	G	0.408864	-0.0465	0.0075	6.18201e-10	62892	38.44
4	53134293	rs17086692	T	G	0.313426	-0.0467	0.0084	2.48102e-08	62892	30.9083
5	102100576	rs7729395	T	C	0.0509409	0.1373	0.016	1.10103e-17	62892	73.6379
5	53272664	rs4865796	A	G	0.69309	0.053	0.0078	1.32892e-11	62892	46.1703
5	76427311	rs6878122	A	G	0.681791	-0.0564	0.0079	1.18796e-12	62892	50.9688
5	55806751	rs459193	G	A	0.745338	0.0711	0.0083	8.80846e-18	62892	73.3809
5	14847331	rs1061813	A	G	0.537119	-0.0429	0.0073	3.37202e-09	62892	34.5357
5	112927686	rs10077431	A	C	0.214668	-0.0487	0.0089	4.75499e-08	62892	29.9418
6	160766770	rs622217	C	T	0.483932	-0.0485	0.0077	3.12903e-10	62892	39.6736
6	32627714	rs1063355	G	T	0.602436	0.0709	0.0079	3.71535e-19	62892	80.5449
6	127068983	rs853974	C	T	0.737586	-0.0601	0.0088	7.85778e-12	62892	46.6427
6	50816887	rs72892910	T	G	0.172394	0.0648	0.0099	6.42836e-11	62892	42.843
6	31478986	rs2246618	T	C	0.307253	0.0513	0.0084	1.20301e-09	62892	37.2972
6	20679709	rs7756992	G	A	0.266896	0.1297	0.0078	5.99929e-62	62892	276.497
6	43810974	rs9369425	A	G	0.708185	-0.0546	0.0085	1.12899e-10	62892	41.2617
6	7281654	rs1050226	G	A	0.406792	-0.0491	0.0074	3.34195e-11	62892	44.025
6	131950233	rs3756784	G	T	0.185838	0.0505	0.0091	2.58899e-08	62892	30.7964
7	28196413	rs849135	A	G	0.499052	-0.0999	0.0072	1.04112e-43	62892	192.516
7	15052860	rs6960043	C	T	0.521837	0.064	0.0071	3.61077e-19	62892	81.2537
7	130429186	rs13234269	A	T	0.492515	-0.0583	0.0078	6.9775e-14	62892	55.866
7	103418846	rs2299383	T	C	0.423455	0.0412	0.0073	1.49001e-08	62892	31.8529
7	14898282	rs17168486	T	C	0.173603	0.0742	0.0094	2.17721e-15	62892	62.3092
7	44248828	rs2908282	A	G	0.177395	0.0552	0.0094	4.25001e-09	62892	34.4844
7	156983847	rs7786095	G	A	0.10386	-0.0743	0.0129	9.64295e-09	62892	33.174
7	117510621	rs13239186	T	C	0.302029	0.0539	0.0085	2.70402e-10	62892	40.2105
8	118185025	rs3802177	A	G	0.311281	-0.1217	0.008	2.32113e-52	62892	231.42
8	146003567	rs2294120	G	A	0.455879	-0.0443	0.0079	1.61801e-08	62892	31.4451
8	19852310	rs17411031	G	C	0.261729	-0.045	0.0081	3.03501e-08	62892	30.8642
8	41519248	rs516946	C	T	0.760633	0.0824	0.0085	3.15864e-22	62892	93.9759
8	30863722	rs10087241	A	G	0.594893	-0.0475	0.008	2.79602e-09	62892	35.2539
8	95937502	rs7845219	C	T	0.492786	-0.0422	0.0072	4.54496e-09	62892	34.3526
8	10633159	rs10100265	C	A	0.61049	-0.0491	0.0079	6.28796e-10	62892	38.6286
9	84308948	rs2796441	A	G	0.416458	-0.0715	0.0073	1.962e-22	62892	95.9326
9	22003223	rs3217992	T	C	0.369901	0.0527	0.0073	7.2277e-13	62892	52.1165
9	96919182	rs10114341	C	T	0.440754	-0.0409	0.0072	1.15101e-08	62892	32.2687
9	22134094	rs10811661	C	T	0.173605	-0.1569	0.0098	4.13238e-58	62892	256.327
9	34025640	rs1758632	G	C	0.623407	0.0491	0.0081	1.36e-09	62892	36.7446
9	4291928	rs10974438	C	A	0.351215	0.0591	0.0075	3.01301e-15	62892	62.0944
9	81905590	rs17791513	G	A	0.0605985	-0.1027	0.0148	4.61424e-12	62892	48.1523
10	94462882	rs1111875	T	C	0.408262	-0.0948	0.0072	3.61493e-39	62892	173.361
10	114758349	rs7903146	T	C	0.291585	0.3059	0.0077	1e-200	62892	1578.26
10	12307894	rs11257655	T	C	0.206773	0.0737	0.0087	1.96607e-17	62892	71.7623
10	80964975	rs753270	C	T	0.583535	0.0528	0.0079	2.70209e-11	62892	44.6698
10	71485458	rs10740322	A	G	0.687104	0.0477	0.0085	2.10902e-08	62892	31.4919
11	92708710	rs10830963	G	C	0.275768	0.0909	0.008	5.84655e-30	62892	129.106
11	128398938	rs67232546	T	C	0.209222	0.0596	0.0096	4.66101e-10	62892	38.5434
11	72433098	rs1552224	C	A	0.15421	-0.1034	0.0101	8.63575e-25	62892	104.809
11	2839751	rs2237892	T	C	0.0624896	-0.096	0.0157	8.74601e-10	62892	37.3889
11	49351026	rs7929543	C	A	0.0831599	0.0828	0.0138	2.19902e-09	62892	36
11	17408630	rs5215	T	C	0.639941	-0.0678	0.0073	2.08882e-20	62892	86.2608
12	71433293	rs7955901	T	C	0.556668	-0.0444	0.0072	7.16094e-10	62892	38.0278
12	93978504	rs11107116	T	G	0.219714	0.0467	0.0085	3.74999e-08	62892	30.1853
12	121456616	rs61953351	T	G	0.249902	-0.07	0.0091	1.97606e-14	62892	59.1716
12	124568456	rs825476	T	C	0.580549	0.0524	0.0073	6.80456e-13	62892	51.5249
12	4406281	rs12299509	G	A	0.478622	0.0467	0.0073	2.08699e-10	62892	40.9249
12	66212318	rs2261181	T	C	0.09647	0.0985	0.0118	9.1791e-17	62892	69.68
12	27965150	rs10842994	T	C	0.197025	-0.0755	0.0091	1.01508e-16	62892	68.8353
13	80717156	rs1359790	A	G	0.2867	-0.0796	0.008	2.79512e-23	62892	99.0025
13	33554302	rs576674	A	G	0.832515	-0.0654	0.0097	1.79184e-11	62892	45.4582
13	51096095	rs963740	T	A	0.294299	-0.0479	0.0086	2.23198e-08	62892	31.0223
14	79940383	rs7144011	T	G	0.221063	0.0482	0.0085	1.63599e-08	62892	32.1556
15	62394690	rs6494307	G	C	0.426225	-0.0443	0.0078	1.66802e-08	62892	32.2566
15	91511260	rs12910825	G	A	0.360391	0.0517	0.0074	2.16421e-12	62892	48.811
15	63831869	rs2058913	T	A	0.565008	-0.0491	0.0078	3.26099e-10	62892	39.6254
15	77832762	rs7177055	A	G	0.718289	0.0647	0.0079	2.746e-16	62892	67.074
16	75243657	rs72802358	C	G	0.101594	-0.1168	0.0133	1.97015e-18	62892	77.1227
16	300641	rs9940149	A	G	0.178556	-0.058	0.0095	9.29095e-10	62892	37.2742
16	53799905	rs9928094	G	A	0.42602	0.1045	0.0072	3.58922e-47	62892	210.653
16	81534790	rs2925979	C	T	0.70085	-0.0534	0.0078	9.0615e-12	62892	46.8698
16	69563842	rs13330951	G	A	0.488314	-0.0456	0.0081	1.53801e-08	62892	31.6927
17	3985864	rs8068804	A	G	0.325097	0.0587	0.0078	4.41062e-14	62892	56.6353
17	17653411	rs12945601	C	T	0.613603	-0.048	0.008	1.71799e-09	62892	36
17	40542501	rs17405722	A	G	0.0741526	0.087	0.0146	2.27798e-09	62892	35.5085
17	61687600	rs17631783	T	C	0.26346	-0.0487	0.0089	3.94903e-08	62892	29.9418
17	46989154	rs9894220	G	A	0.43374	-0.0585	0.0079	1.51705e-13	62892	54.835
18	57884750	rs12970134	A	G	0.26512	0.0555	0.008	5.30884e-12	62892	48.1289
18	7070642	rs7240767	C	T	0.383677	0.0451	0.0081	2.157e-08	62892	31.0015
19	46158513	rs8108269	G	T	0.281015	0.0644	0.0079	3.11387e-16	62892	66.4535
19	19407718	rs10401969	C	T	0.0765858	0.0921	0.0133	4.13143e-12	62892	47.953
20	32675727	rs6059662	G	A	0.663176	0.0446	0.0079	1.51199e-08	62892	31.8725
20	42989267	rs4812829	A	G	0.160871	0.0532	0.0095	2.44298e-08	62892	31.36
20	22435749	rs6515236	C	A	0.24933	-0.0504	0.0091	3.34303e-08	62892	30.6746
20	45599090	rs55966194	G	C	0.281312	-0.0526	0.0088	2.25398e-09	62892	35.7278
22	30552813	rs16988333	G	A	0.0904035	-0.0745	0.013	9.16896e-09	62892	32.8417
22	44377442	rs4823182	G	A	0.335748	0.0482	0.0077	3.35799e-10	62892	39.1843
SNP: single nucleotide polymorphisms.
SNPs were considered significant when P value < 5e-08 and without linkage disequilibrium (r^2=0.001 and kb=10000).
F statistic was defined as beta.exposure^2/se.exposure^2.
SNPs with F statistic >10 were thought to be strong instruments.
